# Supplementary material for: Clinical evaluation of rituximab combined with ACE inhibitors and statins in refractory nephrotic syndrome: associations with proteinuria, lipid profiles, and podocyte-related biomarkers
Source: Front Pharmacol. 2026 Jul 6;17:1851207. doi: 10.3389/fphar.2026.1851207 (PMC13381687; doi:10.3389/fphar.2026.1851207)
Supplement: Supplementary file 1 [file Table1.xlsx]

## Sheet: Sheet1
Supplementary Table S1. Changes in lipid and podocyte markers by remission status in the combination group (n=28)
Variable	CR group (n=14)	Non‑CR group (n=14)	P‑value
ΔLDL‑C (mmol/L)	–2.13 ± 0.76	–1.31 ± 0.58	0.002
ΔHDL‑C (mmol/L)	+0.41 ± 0.22	+0.33 ± 0.24	0.29
ΔPodocalyxin (μg/g Cr)	–9.2 ± 3.1	–5.1 ± 2.9	<0.001
Note: Δ = 12‑month value minus baseline. CR, complete remission. Data are mean ± SD. P‑values from independent samples t‑test.
